# Supplementary material for: Loss of Function of AFG3L2 Leading to Developmental and Epileptic Encephalopathy
Source: CNS Neurosci Ther. 2026 Jul 7;32(7):e71013. doi: 10.1002/cns.71013 (PMC13340136; doi:10.1002/cns.71013)
Supplement: Supplementary file 3 — Table S1: Phenotype and genotype information for AFG3L2 patients with early‐onset development epileptic encephalopathy. [file CNS-32-e71013-s002.xlsx]

## Sheet: Table 1 
Table S1. Phenotype and genotype information for AFG3L2 patients with early-onset development epileptic encephalopathy
	Patient 1	Patient 2	Patient 3	Patient 4	Patient 5	Patient 6	Patient 7	Patient 8	Patient 9	Patient 10
Sex	Female	Male	Female	Male	Female	Male	Male	Female	Male	Male
Development Delay
Onset (months)	8m	6m	8m	7m	8m	4m	6m	7m	6m	4m
Motor	No	No	No	No	No	No	No	No	No	No
Language	No	No	No	No	No	NA	No	No	No	No
Response	No	No	No	No	No	NA	No	No	No	No
Degree	Severe	Severe	Severe	Severe	Severe	Severe	Severe	Severe	Severe	Severe
Epilepsy
Onset (months)	8m	6m	8m	7m	8m	5m	14m	14m	9m	4m
Seizure type	ES	ES	Myoclonic Sz.	ES	ES	Tonic Sz.	ES, tonic Sz.	ES, myoclonic Sz.	ES, tonic Sz., tonic-clonic Sz.	ES, tonic Sz.
EEG	Hypsarrhythmia	Hypsarrhythmia	Consistent with myoclonic seizures	Hypsarrhythmia	Hypsarrhythmia	Multi-focal	Hypsarrhythmia	Hypsarrhythmia	Hypsarrhythmia	Hypsarrhythmia
Response to ASMs	Refractory	Refractory	Refractory	Refractory	Refractory	Refractory	Refractory	Refractory	Refractory	Refractory
Last PE	Microcephaly (-4 S.D.)	Microcephaly (-3.5 S.D.)	Microcephaly ( -4 S.D.)	Microcephaly (-3.5 S.D.)	Microcephaly ( -4 S.D.)	Microcephaly (-5 S.D.)	Microcephaly (- 3S.D.)	Microcephaly (-2.3 S.D.)	Microcephaly (-3 S.D.)	Microcephaly (-6 S.D.)
	Generalized spasticity	Generalized spasticity	Generalized spasticity	Generalized spasticity	Generalized spasticity	Generalized spasticity	Generalized spasticity	Generalized spasticity	Generalized spasticity	Generalized spasticity
							Dystonia	Dystonia		Hypotonia
Lactic Acid †	Elevated	Elevated	Elevated	Elevated	Elevated	Elevated	NA	Elevated (5.4 mmol/L)	Elevated (2.4~3.4mmol/L)	Elevated （2.58 mmol/L）
Brain MRI
Progressive atrophy	NA	NA	NA	Whole	NA	Whole	Whole	Whole	Whole	Whole
Basal ganglia	+	+	+	+	+	+	-	+	+	-
AFG3L2 variants ††	c.1714G>A, hom	c.1714G>A, hom	c.1714G>A, hom	c.1714G>A, hom	c.1714G>A, hom	c.1834G>T, het	c.114+2T>C, het	c.114+2T>C, het	g.12359480-12361132del, het	g.12359480-12361132del, het
						c.2176-6T>A, het	c.1426+19G>C, het	c.1426+19G>C, het	c.2176-6T>A, het	c.2176-6T>A, het
Inheritance	AR	AR	AR	AR	AR	AR	AR	AR	AR	AR
Current status and age (years)	Alive (5Y)	Deceased (2.5Y)	Alive (5Y)	Alive (4.5Y)	Deceased (8Y)	Deceased (3Y)	Alive (8Y)	Alive (3Y)	Deceased (4Y)	Alive (1.5Y)
Reference	Eskandrani A et al.[9]	Eskandrani A et al.[9]	Eskandrani A et al.[9]	Eskandrani A et al.[9]	Eskandrani A et al.[9]	Jin T et al. [10]	Our Study	Our Study	Our Study	Our Study
Abbreviation: AR, autosomal ressecive; ES, epileptic spasms; PE, physcial examination, Sz., seizure; S.D., standard deviation; N/A,not available.
Note: † The reference range for serum lactate acid is 0.6 to 2.2 mmol/L.
†† The variants are described according to the reference sequence. (NC_000018.10 for genomic reference sequence, and NM_006796.3 for coding DNA reference sequence.)
