# Supplementary material for: Loss of Function of AFG3L2 Leading to Developmental and Epileptic Encephalopathy
Source: CNS Neurosci Ther. 2026 Jul 7;32(7):e71013. doi: 10.1002/cns.71013 (PMC13340136; doi:10.1002/cns.71013)
Supplement: Supplementary file 4 — Table S2: Molecular genotype of AFG3L2‐related neurological disease. [file CNS-32-e71013-s004.xlsx]

## Sheet: Table 2
Table S2. Molecular genotype of AFG3L2-related neurological disease
	Autosmal Dominant	Autosomal Recessive
Optic Atrophy 12	Glu74Ala, Gly337Arg,Gly337Glu,
	Leu346Phe, Glu376Lys, Phe377Ser, Asp407Gly, Arg416Ser, Thr430Ile, Ala462Val, Arg465Lys, Arg468Cys, Pro514Leu,
	Thr644Ser	Tyr605Cys&Glu793Ter
Spinocerebellar Ataxia 28	Arg41Ter, Pro78Ser,
	Ser373Arg, Arg390Ter, Asn432Thr, Asp460Asn,
	Arg551Ter, Tyr616Cys, Gln620Lys, Met625Ile, Thr654AsnfsTer15, Thr654Ile, Gly665Arg, Met666Val, Met666Arg, Met666Thr, Gly671Arg, Gly671Trp, Gly671Glu, Ser674Leu, Pro688Ser, Pro688Thr, Tyr689His, Tyr689Ter, Glu691Lys, Glu691_Asp698dup, Ala694Glu, Glu700Lys, Arg702Gln, Arg702Leu, Ile705Thr	Arg632Ter&Val723Met
Spastic Ataxia 5		Asn82LysfsTer6&Met625Ile, Trp128Ter&Arg695Gly, Val212GlyfsTer4&Val571Gly, Lys306Glu&Ser634Ter, Ala462Val&Gln620Lys, Trp583Ter&Met625Ile, Tyr616Cys& Tyr616Cys, Tyr616Cys&Val723Met, Arg651Gly&Arg651Gly
Developmental and Epileptic Encephalopathy		c.114+2T>C&c.1426+19G>C,Ala572Thr&Ala572Thr, Glu612Ter&c.2176-6T>A, g.12359480-1236112del&c.2176-6T>A
